# Supplementary material for: Longitudinal relationship between screen-based sedentary behavior and nutrient intake in Japanese children: an observational epidemiological cohort study
Source: Environ Health Prev Med. 2024 Mar 13;29:15. doi: 10.1265/ehpm.23-00307 (PMC10957337; doi:10.1265/ehpm.23-00307)
Supplement: Supplementary file 1 — Additional file 1: Supplementary table. Interaction of screen time and sex or age on nutrient intake. [file ehpm-29-015-s001.xlsx]

## Sheet: 説明
		2013年度 子どもの質問票データ				2016年度 子どもの質問票データ
		座位行動				座位行動
		栄養素摂取状態				栄養摂取状態

## Sheet: Supplementary Table
Supplementary table. Interaction of screen time and sex or age on nutrient intake.
		Estimated value	Standard error	95% confidence interval		p-value
				Lower	Upper
Energy (kcal)	Total screen time	336.682	158.19	26.3634	647	0.0334855
	Sex	-152.54	36.8472	-224.837	-80.2431	3.73552e-05
	Age	124.061	10.7498	102.968	145.154	4.11538e-29
	Total screen time * sex	-180.829	50.2135	-279.334	-82.3251	0.000328122
	Total screen time * age	-6.33413	14.468	-34.716	22.0478	0.661599
Protein (%E)	Total screen time	-1.20001	0.623636	-2.4234	0.0233754	0.0545346
	Sex	0.436318	0.146845	0.148196	0.72444	0.00302892
	Age	0.204796	0.0428815	0.120653	0.288939	2.04227e-06
	Total screen time * sex	0.0804985	0.197855	-0.307641	0.468638	0.684179
	Total screen time * age	0.0707972	0.0570181	-0.0410564	0.182651	0.214577
Fat (%E)	Total screen time	-0.820355	1.50277	-3.76821	2.1275	0.585223
	Sex	0.83887	0.332444	0.186585	1.49115	0.0117624
	Age	-0.0538418	0.0965024	-0.2432	0.135516	0.577008
	Total screen time * sex	0.191469	0.478439	-0.747046	1.12998	0.689072
	Total screen time * age	0.0575296	0.137727	-0.212637	0.327696	0.676222
Carbohydrates (%E)	Total screen time	2.10814	1.82925	-1.48015	5.69643	0.249324
	Sex	-1.15211	0.40792	-1.95248	-0.351727	0.00482225
	Age	-0.157154	0.11851	-0.389696	0.0753876	0.185098
	Total screen time * sex	-0.164039	0.582074	-1.30585	0.977775	0.778124
	Total screen time * age	-0.155567	0.167585	-0.484306	0.173172	0.353415
Sucrose (%E)	Total screen time	-0.410357	0.423632	-1.24138	0.420668	0.332881
	Sex	0.251019	0.0980882	0.0585624	0.443475	0.0106239
	Age	0.0621362	0.0286006	0.00601611	0.118256	0.0300349
	Total screen time * sex	0.342284	0.134512	0.0784134	0.606155	0.0110477
	Total screen time * age	-0.00567271	0.038753	-0.081694	0.0703486	0.883642
Total dietary fiber (g/1000 kcal)	Total screen time	0.0414501	0.374468	-0.693159	0.77606	0.911878
	Sex	0.279073	0.0899126	0.102658	0.455488	0.00195798
	Age	-0.0119258	0.0263	-0.0635318	0.0396801	0.650315
	Total screen time * sex	0.106101	0.118702	-0.126765	0.338968	0.371568
	Total screen time * age	-0.0378411	0.034218	-0.104969	0.0292864	0.268978
Salt equivalent (g/1000 kcal)	Total screen time	-0.774045	0.38367	-1.52672	-0.021368	0.0438501
	Sex	0.31997	0.0938583	0.135812	0.504128	0.000675055
	Age	-0.392311	0.0274958	-0.446264	-0.338359	2.3227e-42
	Total screen time * sex	0.0763034	0.121528	-0.162113	0.31472	0.530204
	Total screen time * age	0.0683442	0.0350423	-0.000401915	0.13709	0.0513525
Potassium (mg/1000 kcal)	Total screen time	-74.7595	75.7167	-223.293	73.7736	0.323641
	Sex	45.9078	17.8003	10.9824	80.8331	0.010033
	Age	38.976	5.1973	28.7779	49.1741	1.34903e-13
	Total screen time * sex	21.3341	24.0237	-25.7939	68.462	0.374677
	Total screen time * age	-1.32607	6.923	-14.907	12.2549	0.848127
Calcium (mg/1000 kcal)	Total screen time	-44.0051	28.4432	-99.8016	11.7914	0.122063
	Sex	12.5564	6.6354	-0.462745	25.5755	0.0587028
	Age	1.38759	1.93607	-2.41136	5.18653	0.473714
	Total screen time * sex	1.33975	9.02791	-16.3704	19.0499	0.882048
	Total screen time * age	2.41397	2.60128	-2.68896	7.5169	0.353575
Magnesium (mg/1000 kcal)	Total screen time	-6.81279	5.59316	-17.7855	4.1599	0.223425
	Sex	4.99608	1.38	2.28838	7.70377	0.000307435
	Age	-1.15579	0.404543	-1.9496	-0.361987	0.00436064
	Total screen time * sex	-0.612626	1.77108	-4.08722	2.86197	0.729472
	Total screen time * age	0.466106	0.510747	-0.535893	1.46811	0.361628
Phosphorus (mg/1000 kcal)	Total screen time	-53.5924	27.9753	-108.472	1.28705	0.0556124
	Sex	17.5681	6.6105	4.59775	30.5385	0.00798177
	Age	6.88215	1.93099	3.09314	10.6712	0.000381494
	Total screen time * sex	3.39516	8.87404	-14.0134	20.8037	0.702081
	Total screen time * age	2.98304	2.55747	-2.03403	8.00011	0.243659
Iron (mg/1000 kcal)	Total screen time	-0.27234	0.210785	-0.685845	0.141165	0.196572
	Sex	0.226273	0.050399	0.127386	0.325161	7.87433e-06
	Age	-0.0345443	0.0147369	-0.0634613	-0.00562726	0.0192599
	Total screen time * sex	-0.00331345	0.0668284	-0.134415	0.127788	0.960463
	Total screen time * age	0.0204889	0.0192633	-0.017301	0.0582787	0.287693
Zinc (mg/1000 kcal)	Total screen time	-0.172283	0.144138	-0.45505	0.110484	0.232201
	Sex	0.0482719	0.0352616	-0.0209144	0.117458	0.171285
	Age	0.0353177	0.0103299	0.0150482	0.0555873	0.000652632
	Total screen time * sex	-0.00715602	0.045656	-0.0967249	0.0824128	0.875476
	Total screen time * age	0.00997064	0.0131647	-0.0158561	0.0357973	0.448964
Copper (mg/1000 kcal)	Total screen time	-0.00917286	0.0224152	-0.0531478	0.0348021	0.682444
	Sex	0.0134748	0.00559874	0.00248956	0.0244601	0.0162568
	Age	-0.0120111	0.00164278	-0.0152347	-0.00878761	5.23832e-13
	Total screen time * sex	-0.00845029	0.00709475	-0.0223693	0.00546872	0.233856
	Total screen time * age	0.000914	0.00204633	-0.00310062	0.00492862	0.655203
Manganese (mg/1000 kcal)	Total screen time	-0.111776	0.129216	-0.365257	0.141706	0.387173
	Sex	-0.00400538	0.0302946	-0.0634455	0.0554347	0.894838
	Age	0.0297403	0.00884325	0.0123881	0.0470924	0.000798303
	Total screen time * sex	0.0549834	0.0410034	-0.0254538	0.135421	0.180163
	Total screen time * age	0.00100436	0.0118156	-0.0221744	0.0241831	0.932272
Retinol equivalent (μg/1000 kcal)	Total screen time	-26.775	45.9244	-116.861	63.3112	0.55997
	Sex	21.2128	10.2687	1.06503	41.3606	0.0390766
	Age	18.0792	2.98408	12.2239	23.9345	1.89956e-09
	Total screen time * sex	-12.544	14.6108	-41.2051	16.117	0.390737
	Total screen time * age	3.13746	4.20681	-5.11473	11.3897	0.455908
Beta carotene equivalent (μg/1000 kcal)	Total screen time	-104.102	233.109	-561.406	353.201	0.655251
	Sex	79.022	56.4796	-31.7948	189.839	0.16205
	Age	106.855	16.5329	74.4144	139.296	1.55784e-10
	Total screen time * sex	58.8877	73.8656	-86.0213	203.797	0.425465
	Total screen time * age	-7.97717	21.2959	-49.7551	33.8008	0.708029
Vitamin B1 (mg/1000 kcal）	Total screen time	-0.0122769	0.0211567	-0.0537798	0.029226	0.561818
	Sex	0.00737746	0.00496181	-0.00235795	0.0171129	0.137334
	Age	0.0142353	0.00144844	0.0113932	0.0170774	7.01475e-22
	Total screen time * sex	0.0102408	0.00671345	-0.0029291	0.0234107	0.127389
	Total screen time * age	-0.00146234	0.00193456	-0.0052574	0.00233271	0.449838
Vitamin B2 (mg/1000 kcal)	Total screen time	-0.0916646	0.0464911	-0.182865	-0.00046406	0.0488472
	Sex	0.0271366	0.0108353	0.00587701	0.0483961	0.0124038
	Age	0.02845	0.00316123	0.0222471	0.034653	1.01583e-18
	Total screen time * sex	0.0145101	0.014757	-0.0144389	0.043459	0.325651
	Total screen time * age	0.00376505	0.00425198	-0.00457605	0.0121062	0.376052
Niacin (mg/1000 kcal）	Total screen time	-0.526879	0.477079	-1.46278	0.409025	0.269624
	Sex	0.176655	0.114484	-0.0479715	0.401282	0.123099
	Age	0.190696	0.0334858	0.12499	0.256402	1.59832e-08
	Total screen time * sex	0.207752	0.151232	-0.088931	0.504435	0.16976
	Total screen time * age	0.0115115	0.043595	-0.0740114	0.0970343	0.791778
Vitamin B6 (mg/1000 kcal）	Total screen time	-0.029407	0.0355556	-0.0991582	0.0403441	0.408345
	Sex	0.0181122	0.00857082	0.00129563	0.0349288	0.0347998
	Age	0.0201003	0.00250784	0.0151794	0.0250212	2.8897e-15
	Total screen time * sex	0.0164342	0.0112689	-0.0056729	0.0385413	0.144979
	Total screen time * age	-0.00159001	0.00324865	-0.0079631	0.00478309	0.624614
Vitamin B12 (μg/1000 kcal）	Total screen time	-0.954706	0.49218	-1.9202	0.0107917	0.0526127
	Sex	0.251735	0.114447	0.027179	0.476291	0.0280417
	Age	0.118119	0.0333835	0.052613	0.183625	0.000420394
	Total screen time * sex	0.0874556	0.156243	-0.219048	0.393959	0.575749
	Total screen time * age	0.0669602	0.0450172	-0.0213498	0.15527	0.13713
Vitamin C (mg/1000 kcal）	Total screen time	2.01005	6.30865	-10.3656	14.3857	0.750064
	Sex	2.56575	1.48067	-0.339429	5.47094	0.0833991
	Age	3.9414	0.432261	3.09322	4.78958	3.73742e-19
	Total screen time * sex	3.93642	2.00179	0.00946296	7.86338	0.0494513
	Total screen time * age	-1.08033	0.576848	-2.21194	0.0512813	0.0613089
Vitamin D (μg/1000 kcal）	Total screen time	-1.58346	0.798477	-3.1498	-0.0171136	0.0475522
	Sex	0.283022	0.184091	-0.0781802	0.644225	0.124477
	Age	0.26243	0.0536559	0.157146	0.367715	1.15985e-06
	Total screen time * sex	0.286091	0.253589	-0.211371	0.783553	0.259445
	Total screen time * age	0.0830014	0.073054	-0.0603072	0.22631	0.256084
α-tocopherol (mg/1000 kcal）	Total screen time	-0.177575	0.234886	-0.63834	0.28319	0.449773
	Sex	0.158131	0.0538464	0.0524804	0.263782	0.00338472
	Age	0.0419799	0.015686	0.0112008	0.0727589	0.00755935
	Total screen time * sex	0.0527593	0.0746202	-0.0936212	0.19914	0.479661
	Total screen time * age	0.00981317	0.0214946	-0.032352	0.0519783	0.648071
Vitamin K (μg/1000 kcal）	Total screen time	-13.9558	15.0358	-43.4516	15.5401	0.353483
	Sex	5.89765	3.55846	-1.08434	12.8796	0.0977265
	Age	4.0074	1.0396	1.96749	6.04732	0.000122845
	Total screen time * sex	-2.6616	4.76915	-12.0175	6.69426	0.576879
	Total screen time * age	1.31413	1.37449	-1.38225	4.01051	0.339201
Folic acid (μg/1000 kcal）	Total screen time	-8.66452	12.045	-32.2941	14.965	0.472057
	Sex	9.37263	2.92462	3.63428	15.111	0.00139
	Age	6.49378	0.856256	4.81363	8.17394	7.32262e-14
	Total screen time * sex	2.64772	3.8164	-4.83931	10.1348	0.487949
	Total screen time * age	-0.121946	1.10033	-2.28056	2.03667	0.911771
Pantothenic acid (mg/1000 kcal）	Total screen time	-0.198901	0.160408	-0.513576	0.115773	0.2152
	Sex	0.0562526	0.0381194	-0.0185402	0.131045	0.140304
	Age	0.128738	0.0111405	0.106879	0.150598	3.48807e-29
	Total screen time * sex	0.041722	0.0508699	-0.058072	0.141516	0.412266
	Total screen time * age	0.000537804	0.0146619	-0.0282249	0.0293005	0.970745
